# Supplementary material for: Practical Application of Evidence-Based Dietary Therapy in Inflammatory Bowel Disease: The DELECTABLE Program
Source: Nutrients. 2025 May 6;17(9):1592. doi: 10.3390/nu17091592 (PMC12073524; doi:10.3390/nu17091592)
Supplement: Supplementary file 1 [file nutrients-17-01592-s001.zip]

Archive with 1 entries (1 files):
- nutrients-3581836-supplementary.pdf
